# Supplementary material for: Adsorptive–Photocatalytic Composites of α-Ferrous Oxalate Supported on Activated Carbon for the Removal of Phenol under Visible Irradiation
Source: Molecules. 2024 Aug 4;29(15):3690. doi: 10.3390/molecules29153690 (PMC11314241; doi:10.3390/molecules29153690)
Supplement: Supplementary file 1 [file molecules-29-03690-s001.zip]

Archive with 1 entries (1 files):
- molecules-3134615-supplementary.pdf
